# Supplementary material for: Molecular Dynamics Insights into TAS1R2 Transmembrane Domain Activation
Source: Int J Mol Sci. 2025 Nov 26;26(23):11464. doi: 10.3390/ijms262311464 (PMC12692390; doi:10.3390/ijms262311464)
Supplement: Supplementary file 1 [file ijms-26-11464-s001.zip]

Archive with 3 entries (3 files):
- Video_S1_Amiloride_ionic_lock_TM3567_Movie.mp4
- Video_S2_S819_ionic_lock_TM3567_Movie.mp4
- Supplementary_T1R2_TMD_S819.pdf
